# Supplementary material for: Transcription Factor CcFoxO Mediated the Transition from Summer Form to Winter Form in Cacopsylla chinensis
Source: Int J Mol Sci. 2024 Aug 5;25(15):8545. doi: 10.3390/ijms25158545 (PMC11313232; doi:10.3390/ijms25158545)
Supplement: Supplementary file 1 [file ijms-25-08545-s001.zip]

Archive with 1 entries (1 files):
- ijms-3123528-supplementary.pdf
